# Supplementary material for: Palmitoylation-driven PHF2 ubiquitination remodels lipid metabolism through the SREBP1c axis in hepatocellular carcinoma
Source: Nat Commun. 2023 Oct 12;14:6370. doi: 10.1038/s41467-023-42170-0 (PMC10570296; doi:10.1038/s41467-023-42170-0)
Supplement: Supplementary file 3 — Supplementary Data 1 [file 41467_2023_42170_MOESM3_ESM.xlsx]

## Sheet: Data1
Supplementary Data 1 PHF2-interacting proteins detected using LC-MS in HepG2 cells.
Number	295 common elements	Protein name	Gene name	#PSM of 1-Flag	#PSM of 2-SA
1	A2IDB2	14-3-3 protein eta (Fragment) OS	YWHAH	1	1
2	Q13085	Acetyl-CoA carboxylase 1 OS	ACACA	4	604
3	P04264	Keratin, type II cytoskeletal 1 OS	KRT1	80	74
4	P52732	Kinesin-like protein KIF11 OS	KIF11	136	1
5	P49327	Fatty acid synthase OS	FASN	62	50
6	P13645	Keratin, type I cytoskeletal 10 OS	KRT10	53	50
7	P08238	Heat shock protein HSP 90-beta OS	HSP90AB1	50	51
8	P35908	Keratin, type II cytoskeletal 2 epidermal OS	KRT2	58	41
9	P07437	Tubulin beta chain OS	TUBB	38	51
10	P68371	Tubulin beta-4B chain OS	TUBB4B	35	53
11	O60701	UDP-glucose 6-dehydrogenase OS	UGDH	36	50
12	P68363	Tubulin alpha-1B chain OS	TUBA1B	38	46
13	P68104	Elongation factor 1-alpha 1 OS	EEF1A1	29	47
14	P07900	Heat shock protein HSP 90-alpha OS	HSP90AA1	45	28
15	P60709	Actin, cytoplasmic 1 OS	ACTB	33	32
16	Q04828	Aldo-keto reductase family 1 member C1 OS	AKR1C1	35	29
17	P35527	Keratin, type I cytoskeletal 9 OS	KRT9	34	25
18	P10809	60 kDa heat shock protein, mitochondrial OS	HSPD1	17	40
19	P36956	Sterol regulatory element-binding protein 1 SRBP1 OS	SREBF1	23	31
20	Q13509	Tubulin beta-3 chain OS	TUBB3	23	31
21	P25705	ATP synthase subunit alpha, mitochondrial OS	ATP5F1A	15	37
22	Q00610	Clathrin heavy chain 1 OS	CLTC	30	22
23	A0A2R8Y6G6	Alpha-enolase OS	ENO1	27	23
24	P13639	Elongation factor 2 OS	EEF2	16	34
25	P52895	Aldo-keto reductase family 1 member C2 OS	AKR1C2	27	22
26	P78347	General transcription factor II-I OS	GTF2I	45	1
27	P05787	Keratin, type II cytoskeletal 8 OS	KRT8	12	34
28	P11021	Endoplasmic reticulum chaperone BiP OS	HSPA5	26	19
29	P49411	Elongation factor Tu, mitochondrial OS	TUFM	12	29
30	P62805	Histone H4 OS	H4C1	11	27
31	P42704	Leucine-rich PPR motif-containing protein, mitochondrial OS	LRPPRC	14	24
32	A0A087X0X3	Heterogeneous nuclear ribonucleoprotein M OS	HNRNPM	5	31
33	P00338	L-lactate dehydrogenase A chain OS	LDHA	16	20
34	F8W6I7	Heterogeneous nuclear ribonucleoprotein A1 OS	HNRNPA1	14	21
35	B1AHC9	X-ray repair cross-complementing protein 6 OS	XRCC6	16	19
36	P13647	Keratin, type II cytoskeletal 5 OS	KRT5	21	12
37	P14618	Pyruvate kinase PKM OS	PKM	15	18
38	P02538	Keratin, type II cytoskeletal 6A OS	KRT6A	20	11
39	Q13268	Dehydrogenase/reductase SDR family member 2, mitochondrial OS	DHRS2	11	19
40	F5H018	GTP-binding nuclear protein Ran (Fragment) OS	RAN	12	18
41	P23396	40S ribosomal protein S3 OS	RPS3	9	19
42	Q08211	ATP-dependent RNA helicase A OS	DHX9	15	13
43	E9PKG1	Protein arginine N-methyltransferase 1 OS	PRMT1	27	1
44	P63244	Receptor of activated protein C kinase 1 OS	RACK1	10	18
45	Q01082	Spectrin beta chain, non-erythrocytic 1 OS	SPTBN1	18	9
46	O75533	Splicing factor 3B subunit 1 OS	SF3B1	18	9
47	P38646	Stress-70 protein, mitochondrial OS	HSPA9	4	22
48	P0DMV8	Heat shock 70 kDa protein 1A OS	HSPA1A	15	10
49	P51991	Heterogeneous nuclear ribonucleoprotein A3 OS	HNRNPA3	12	13
50	E9PDF6	Unconventional myosin-Ib OS	MYO1B	16	9
51	P35579	Myosin-9 OS	MYH9	4	20
52	P62701	40S ribosomal protein S4, X isoform OS	RPS4X	15	8
53	M0R0F0	40S ribosomal protein S5 (Fragment) OS	RPS5	15	8
54	P04075	Fructose-bisphosphate aldolase A OS	ALDOA	10	13
55	P13010	X-ray repair cross-complementing protein 5 OS	XRCC5	11	12
56	P36578	60S ribosomal protein L4 OS	RPL4	14	8
57	Q9UJS0	Calcium-binding mitochondrial carrier protein Aralar2 OS	SLC25A13	4	18
58	P52597	Heterogeneous nuclear ribonucleoprotein F OS	HNRNPF	11	11
59	A0A087WXK2	Retrotransposon-derived protein PEG10 OS	PEG10	11	11
60	O75151	Lysine-specific demethylase PHF2 OS	PHF2	19	2
61	P35580	Myosin-10 OS	MYH10	3	18
62	Q06830	Peroxiredoxin-1 OS	PRDX1	9	12
63	A0A087WTT1	Polyadenylate-binding protein OS	PABPC1	14	7
64	P50454	Serpin H1 OS	SERPINH1	6	15
65	P14625	Endoplasmin OS	HSP90B1	7	12
66	P45954	Short/branched chain specific acyl-CoA dehydrogenase, mitochondrial OS	ACADSB	2	17
67	J3KMX5	40S ribosomal protein S13 OS	RPS13	10	8
68	Q92499	ATP-dependent RNA helicase DDX1 OS	DDX1	11	7
69	P04406	Glyceraldehyde-3-phosphate dehydrogenase OS	GAPDH	9	9
70	Q02878	60S ribosomal protein L6 OS	RPL6	10	7
71	A0A2R8YDT5	ATP-dependent RNA helicase DDX3X OS	DDX3X	10	7
72	P19338	Nucleolin OS	NCL	13	4
73	P62269	40S ribosomal protein S18 OS	RPS18	12	4
74	P61204	ADP-ribosylation factor 3 OS	ARF3	7	9
75	O43707	Alpha-actinin-4 OS	ACTN4	8	8
76	P06576	ATP synthase subunit beta, mitochondrial OS	ATP5F1B	5	11
77	P04843	Dolichyl-diphosphooligosaccharide--protein glycosyltransferase subunit 1 OS	RPN1	5	11
78	P06899	Histone H2B type 1-J OS	H2BC11	5	11
79	D6REM6	Matrin-3 OS	MATR3	7	9
80	A6NLN1	Polypyrimidine tract binding protein 1, isoform CRA_b OS	PTBP1	9	7
81	Q5SX87	Rab GDP dissociation inhibitor (Fragment) OS	GDI2	9	7
82	P26641	Elongation factor 1-gamma OS	EEF1G	9	6
83	O60547	GDP-mannose 4,6 dehydratase OS	GMDS	1	14
84	O60814	Histone H2B type 1-K OS	H2BC12	5	10
85	P02533	Keratin, type I cytoskeletal 14 OS	KRT14	9	6
86	P60866	40S ribosomal protein S20 OS	RPS20	7	7
87	A0A3B3ITW3	ATP-binding cassette sub-family D member 3 OS	ABCD3	5	9
88	A0A3B3IS84	Coatomer subunit alpha OS	COPA	8	6
89	Q86VP6	Cullin-associated NEDD8-dissociated protein 1 OS	CAND1	6	8
90	Q06210	Glutamine--fructose-6-phosphate aminotransferase [isomerizing] 1 OS	GFPT1	6	8
91	Q14974	Importin subunit beta-1 OS	KPNB1	6	8
92	P08779	Keratin, type I cytoskeletal 16 OS	KRT16	9	5
93	Q9UL46	Proteasome activator complex subunit 2 OS	PSME2	5	9
94	E7ENZ3	T-complex protein 1 subunit epsilon OS	CCT5	8	6
95	P09543	2',3'-cyclic-nucleotide 3'-phosphodiesterase OS	CNP	6	7
96	Q5JR95	40S ribosomal protein S8 OS	RPS8	7	6
97	Q9H0D6	5'-3' exoribonuclease 2 OS	XRN2	12	1
98	A8MUD9	60S ribosomal protein L7 OS	RPL7	5	8
99	P30837	Aldehyde dehydrogenase X, mitochondrial OS	ALDH1B1	2	11
100	P17858	ATP-dependent 6-phosphofructokinase, liver type OS	PFKL	2	11
101	P54886	Delta-1-pyrroline-5-carboxylate synthase OS	ALDH18A1	4	9
102	P55060	Exportin-2 OS	CSE1L	5	8
103	O75369	Filamin-B OS	FLNB	7	6
104	A0A0B4J1R6	Transketolase OS	TKT	5	8
105	C9JEH7	40S ribosomal protein S4, Y isoform 1 (Fragment) OS	RPS4Y1	7	5
106	P32969	60S ribosomal protein L9 OS	RPL9	6	6
107	O95433	Activator of 90 kDa heat shock protein ATPase homolog 1 OS	AHSA1	3	9
108	I3L3H2	Eukaryotic initiation factor 4A-III OS	EIF4A3	3	9
109	P00367	Glutamate dehydrogenase 1, mitochondrial OS	GLUD1	6	6
110	Q15365	Poly(rC)-binding protein 1 OS	PCBP1	4	8
111	O43143	Pre-mRNA-splicing factor ATP-dependent RNA helicase DHX15 OS	DHX15	11	1
112	Q15084	Protein disulfide-isomerase A6 OS	PDIA6	7	5
113	P00352	Retinal dehydrogenase 1 OS	ALDH1A1	3	9
114	P40227	T-complex protein 1 subunit zeta OS	CCT6A	8	4
115	D6RB09	40S ribosomal protein S3a (Fragment) OS	RPS3A	5	6
116	P78527	DNA-dependent protein kinase catalytic subunit OS	PRKDC	4	7
117	P68431	Histone H3.1 OS	H3C1	3	8
118	Q9NZI8	Insulin-like growth factor 2 mRNA-binding protein 1 OS	IGF2BP1	6	5
119	O75874	Isocitrate dehydrogenase [NADP] cytoplasmic OS	IDH1	3	8
120	P61619	Protein transport protein Sec61 subunit alpha isoform 1 OS	SEC61A1	4	7
121	Q99832	T-complex protein 1 subunit eta OS	CCT7	7	4
122	A0A2R8Y4F5	Trifunctional enzyme subunit alpha, mitochondrial OS	HADHA	4	7
123	P22102	Trifunctional purine biosynthetic protein adenosine-3 OS	GART	3	8
124	H0YCY6	Triokinase/FMN cyclase (Fragment) OS	TKFC	4	7
125	J3KRB3	60S ribosomal protein L17 (Fragment) OS	RPL17	6	4
126	Q06520	Bile salt sulfotransferase OS	SULT2A1	5	5
127	P53618	Coatomer subunit beta OS	COPB1	2	8
128	P31689	DnaJ homolog subfamily A member 1 OS	DNAJA1	2	8
129	Q92616	eIF-2-alpha kinase activator GCN1 OS	GCN1	2	8
130	P0C0S5	Histone H2A.Z OS	H2AZ1	1	9
131	P48735	Isocitrate dehydrogenase [NADP], mitochondrial OS	IDH2	2	8
132	F5GWP8	Keratin, type I cytoskeletal 17 OS	KRT17	6	4
133	Q96AG4	Leucine-rich repeat-containing protein 59 OS	LRRC59	7	3
134	P30101	Protein disulfide-isomerase A3 OS	PDIA3	6	4
135	Q9Y3I0	RNA-splicing ligase RtcB homolog OS	RTCB	6	4
136	C9J9S3	Serine/threonine-protein phosphatase (Fragment) OS	PPP1CB	4	6
137	B4DUR8	T-complex protein 1 subunit gamma OS	CCT3	3	7
138	P53396	ATP-citrate synthase OS	ACLY	4	5
139	A6PVH9	Copine-1 OS	CPNE1	3	6
140	A0A075B730	Epiplakin OS	EPPK1	5	4
141	A0A1B0GVU9	Glutaminyl-tRNA synthetase 1 (Fragment) OS	QARS1	6	3
142	P22392	Nucleoside diphosphate kinase B OS	NME2	8	1
143	F8VQ14	T-complex protein 1 subunit beta OS	CCT2	6	3
144	P50991	T-complex protein 1 subunit delta OS	CCT4	5	4
145	P46783	40S ribosomal protein S10 OS	RPS10	5	3
146	P30050	60S ribosomal protein L12 OS	RPL12	2	6
147	J3KQ69	DNA replication licensing factor MCM3 OS	MCM3	4	4
148	Q86YZ3	Hornerin OS	HRNR	3	5
149	P14923	Junction plakoglobin OS	JUP	3	5
150	K7EJE8	Lon protease homolog, mitochondrial OS	LONP1	2	6
151	E9PBS1	Multifunctional protein ADE2 (Fragment) OS	PAICS	5	3
152	Q15067	Peroxisomal acyl-coenzyme A oxidase 1 OS	ACOX1	7	1
153	Q6P2Q9	Pre-mRNA-processing-splicing factor 8 OS	PRPF8	4	4
154	P55072	Transitional endoplasmic reticulum ATPase OS	VCP	3	5
155	P43686	26S proteasome regulatory subunit 6B OS	PSMC4	2	5
156	P62280	40S ribosomal protein S11 OS	RPS11	4	3
157	J3KT73	60S ribosomal protein L38 OS	RPL38	4	3
158	G3V4F2	Acyl-coenzyme A thioesterase 1 OS	ACOT1	4	3
159	P02771	Alpha-fetoprotein OS	AFP	5	2
160	P27824	Calnexin OS	CANX	4	3
161	Q9Y2X3	Nucleolar protein 58 OS	NOP58	1	6
162	P30041	Peroxiredoxin-6 OS	PRDX6	5	2
163	F5H0C5	Prohibitin OS	PHB2	3	4
164	B3KQV6	Serine/threonine-protein phosphatase 2A 65 kDa regulatory subunit A alpha isoform OS	PPP2R1A	2	5
165	P22314	Ubiquitin-like modifier-activating enzyme 1 OS	UBA1	5	2
166	Q13200	26S proteasome non-ATPase regulatory subunit 2 OS	PSMD2	2	4
167	G3V1B3	60S ribosomal protein L21 OS	RPL21	4	2
168	A0A2R8Y6G0	Catenin beta-1 (Fragment) OS	CTNNB1	2	4
169	A0A0C4DGS1	Dolichyl-diphosphooligosaccharide--protein glycosyltransferase 48 kDa subunit OS	DDOST	1	5
170	D6RCD0	Estradiol 17-beta-dehydrogenase 11 OS	HSD17B11	1	5
171	J3KNJ2	Eukaryotic translation initiation factor 3 subunit M (Fragment) OS	EIF3M	3	3
172	B1AK85	F-actin-capping protein subunit beta OS	CAPZB	3	3
173	P11413	Glucose-6-phosphate 1-dehydrogenase OS	G6PD	2	4
174	P06744	Glucose-6-phosphate isomerase OS	GPI	5	1
175	Q12906	Interleukin enhancer-binding factor 3 OS	ILF3	2	4
176	Q07666	KH domain-containing, RNA-binding, signal transduction-associated protein 1 OS	KHDRBS1	2	4
177	Q5T8R5	Monocarboxylate transporter 1 (Fragment) OS	SLC16A1	1	5
178	P30086	Phosphatidylethanolamine-binding protein 1 OS	PEBP1	4	2
179	P07737	Profilin-1 OS	PFN1	3	3
180	K7EJM5	TAR DNA-binding protein 43 (Fragment) OS	TARDBP	4	2
181	Q86V81	THO complex subunit 4 OS	ALYREF	4	2
182	A0A494C1A5	U5 small nuclear ribonucleoprotein 200 kDa helicase (Fragment) OS	SNRNP200	1	5
183	F5H6E2	Unconventional myosin-Ic OS	MYO1C	4	2
184	I3L3P7	40S ribosomal protein S15a OS	RPS15A	2	3
185	C9JD32	60S ribosomal protein L23 (Fragment) OS	RPL23	1	4
186	P23526	Adenosylhomocysteinase OS	AHCY	4	1
187	P31939	Bifunctional purine biosynthesis protein PURH OS	ATIC	2	3
188	P27797	Calreticulin OS	CALR	3	2
189	A0A0G2JL54	Complement C4-B OS	C4B_2	2	3
190	A0A3B3ITB8	CTP synthase 1 OS	CTPS1	2	3
191	C9JXK0	Delta(14)-sterol reductase LBR (Fragment) OS	LBR	1	4
192	Q16531	DNA damage-binding protein 1 OS	DDB1	2	3
193	P27695	DNA-(apurinic or apyrimidinic site) lyase OS	APEX1	1	4
194	O60884	DnaJ homolog subfamily A member 2 OS	DNAJA2	1	4
195	E7EX73	Eukaryotic translation initiation factor 4 gamma 1 OS	EIF4G1	4	1
196	K7EK07	Histone H3 (Fragment) OS	H3-3B	1	4
197	P23141	Liver carboxylesterase 1 OS	CES1	3	2
198	O96008	Mitochondrial import receptor subunit TOM40 homolog OS	TOMM40	1	4
199	Q14697	Neutral alpha-glucosidase AB OS	GANAB	2	3
200	F8WE65	Peptidyl-prolyl cis-trans isomerase OS	PPIA	2	3
201	A6NIW5	Peroxiredoxin 2, isoform CRA_a OS	PRDX2	2	3
202	C9JZ20	Prohibitin (Fragment) OS	PHB	1	4
203	A0A087WWT3	Serum albumin OS	ALB	2	3
204	P23246	Splicing factor, proline- and glutamine-rich OS	SFPQ	3	2
205	Q5T8U5	Surfeit 4 OS	SURF4	2	3
206	Q8NBS9	Thioredoxin domain-containing protein 5 OS	TXNDC5	2	3
207	Q9P035	Very-long-chain (3R)-3-hydroxyacyl-CoA dehydratase 3 OS	HACD3	2	3
208	E7ESK7	14-3-3 protein zeta/delta (Fragment) OS	YWHAZ	2	2
209	K7EJ78	40S ribosomal protein S15 OS	RPS15	2	2
210	P46781	40S ribosomal protein S9 OS	RPS9	3	1
211	P62906	60S ribosomal protein L10a OS	RPL10A	2	2
212	F8VUA6	60S ribosomal protein L18 (Fragment) OS	RPL18	2	2
213	P35268	60S ribosomal protein L22 OS	RPL22	2	2
214	J3KSS0	60S ribosomal protein L26 OS	RPL26	2	2
215	P62891	60S ribosomal protein L39 OS	RPL39	2	2
216	A0A096LP92	Adenylosuccinate lyase (Fragment) OS	ADSL	2	2
217	A0A3B3IRW3	ATP synthase subunit g, mitochondrial OS	ATP5MG	2	2
218	C9JZR2	Catenin delta-1 OS	CTNND1	1	3
219	Q9Y678	Coatomer subunit gamma-1 OS	COPG1	2	2
220	Q96EY1	DnaJ homolog subfamily A member 3, mitochondrial OS	DNAJA3	2	2
221	Q5QPJ9	Dolichol-phosphate mannosyltransferase subunit 1 (Fragment) OS	DPM1	2	2
222	Q15717	ELAV-like protein 1 OS	ELAVL1	3	1
223	I3L2Q1	Ethanolamine-phosphate cytidylyltransferase (Fragment) OS	PCYT2	2	2
224	P41091	Eukaryotic translation initiation factor 2 subunit 3 OS	EIF2S3	2	2
225	Q16658	Fascin OS	FSCN1	2	2
226	C9JHW1	GRB10-interacting GYF protein 2 (Fragment) OS	GIGYF2	2	2
227	A0A0A0MSM0	Heat shock protein 105 kDa OS	HSPH1	2	2
228	F6UXX1	Heterogeneous nuclear ribonucleoprotein Q (Fragment) OS	SYNCRIP	2	2
229	P52292	Importin subunit alpha-1 OS	KPNA2	1	3
230	O95373	Importin-7 OS	IPO7	2	2
231	H0Y4R1	Inosine-5'-monophosphate dehydrogenase 2 (Fragment) OS	IMPDH2	3	1
232	O15427	Monocarboxylate transporter 4 OS	SLC16A3	2	2
233	I3L1L3	Myb-binding protein 1A (Fragment) OS	MYBBP1A	3	1
234	Q9NR30	Nucleolar RNA helicase 2 OS	DDX21	1	3
235	P09874	Poly [ADP-ribose] polymerase 1 OS	PARP1	2	2
236	F5H365	Protein transport protein SEC23 OS	SEC23A	3	1
237	K7EN27	Protein/nucleic acid deglycase DJ-1 (Fragment) OS	PARK7	2	2
238	A0A0J9YWL9	Putative testis-expressed protein 13C OS	TEX13C	2	2
239	P46060	Ran GTPase-activating protein 1 OS	RANGAP1	2	2
240	F5H823	Ras-related protein Rap-1b (Fragment) OS	RAP1B	2	2
241	Q5JR07	Rho-related GTP-binding protein RhoC (Fragment) OS	RHOC	1	3
242	B7ZB02	Ribose-phosphate pyrophosphokinase 1 OS	PRPS1	2	2
243	I3L3U9	Ribosomal L1 domain-containing protein 1 (Fragment) OS	RSL1D1	3	1
244	H0Y8X1	Succinate dehydrogenase [ubiquinone] flavoprotein subunit, mitochondrial (Fragment) OS	SDHA	2	2
245	Q9Y4C2	TRPM8 channel-associated factor 1 OS	TCAF1	2	2
246	A0A2R8Y422	Ubiquitin-like domain-containing protein OS	4	1	3
247	P04004	Vitronectin OS	VTN	2	2
248	H7C131	3-ketoacyl-CoA thiolase, peroxisomal (Fragment) OS	ACAA1	1	2
249	B8A6G2	60S ribosomal protein L10 (Fragment) OS	RPL10	2	1
250	K7EMA7	60S ribosomal protein L23a OS	RPL23A	2	1
251	D3YTB1	60S ribosomal protein L32 (Fragment) OS	RPL32	2	1
252	Q5T7N0	60S ribosomal protein L5 (Fragment) OS	RPL5	1	2
253	A0A3B3IUC9	Acylglycerol kinase, mitochondrial OS	AGK	1	2
254	G3V3B0	Apoptotic chromatin condensation inducer in the nucleus OS	ACIN1	1	2
255	P42025	Beta-centractin OS	ACTR1B	2	1
256	J3QQY2	Calcium load-activated calcium channel OS	TMCO1	2	1
257	Q9P2I0	Cleavage and polyadenylation specificity factor subunit 2 OS	CPSF2	2	1
258	Q5JW28	Double-stranded RNA-binding protein Staufen homolog 1 (Fragment) OS	STAU1	2	1
259	A0A3B3IUA7	E3 ubiquitin/ISG15 ligase TRIM25 OS	TRIM25	2	1
260	P00390	Glutathione reductase, mitochondrial OS	GSR	2	1
261	H0Y3U6	Glypican-3 (Fragment) OS	GPC3	1	2
262	Q13151	Heterogeneous nuclear ribonucleoprotein A0 OS	HNRNPA0	2	1
263	O75251	NADH dehydrogenase [ubiquinone] iron-sulfur protein 7, mitochondrial OS	NDUFS7	1	2
264	B1AHF3	NADH-cytochrome b5 reductase 3 (Fragment) OS	CYB5R3	2	1
265	A0A087WUD3	Oligosaccharyltransferase complex subunit OS	OSTC	1	2
266	P00558	Phosphoglycerate kinase 1 OS	PGK1	2	1
267	O15067	Phosphoribosylformylglycinamidine synthase OS	PFAS	1	2
268	P05121	Plasminogen activator inhibitor 1 OS	SERPINE1	1	2
269	Q9BPW8	Protein NipSnap homolog 1 OS	NIPSNAP1	2	1
270	G3V2Y4	Serine hydroxymethyltransferase, mitochondrial (Fragment) OS	SHMT2	1	2
271	E5RFR9	Serine/threonine-protein phosphatase 2A 55 kDa regulatory subunit B alpha isoform (Fragment) OS	PPP2R2A	2	1
272	K7ES52	Thymidine kinase OS	TK1	1	2
273	C9J3L8	Translocon-associated protein subunit alpha OS	SSR1	1	2
274	Q9NYU2	UDP-glucose:glycoprotein glucosyltransferase 1 OS	UGGT1	2	1
275	P61981	14-3-3 protein gamma OS	YWHAG	1	1
276	Q6DKI1	60S ribosomal protein L7-like 1 OS	RPL7L1	1	1
277	F5H6T1	Actin-related protein 2 OS	ACTR2	1	1
278	P27144	Adenylate kinase 4, mitochondrial OS	AK4	1	1
279	Q5T0R7	Adenylyl cyclase-associated protein 1 (Fragment) OS	CAP1	1	1
280	O43823	A-kinase anchor protein 8 OS	AKAP8	1	1
281	P49588	Alanine--tRNA ligase, cytoplasmic OS	AARS1	1	1
282	E9PLK3	Aminopeptidase OS	NPEPPS	1	1
283	P54136	Arginine--tRNA ligase, cytoplasmic OS	RARS1	1	1
284	P63241	Eukaryotic translation initiation factor 5A-1 OS	EIF5A	1	1
285	P52907	F-actin-capping protein subunit alpha-1 OS	CAPZA1	1	1
286	O14929	Histone acetyltransferase type B catalytic subunit OS	HAT1	1	1
287	Q96P70	Importin-9 OS	IPO9	1	1
288	P33176	Kinesin-1 heavy chain OS	KIF5B	1	1
289	E9PF10	Nuclear pore complex protein Nup155 OS	NUP155	1	1
290	A0A1X7SBZ2	Probable ATP-dependent RNA helicase DDX17 OS	DDX17	1	1
291	A0A087WV29	RNA cytidine acetyltransferase OS	NAT10	1	1
292	Q9NRX1	RNA-binding protein PNO1 OS	PNO1	1	1
293	Q8NBX0	Saccharopine dehydrogenase-like oxidoreductase OS	SCCPDH	1	1
294	Q9Y490	Talin-1 OS	TLN1	1	1
295	Q9P0L0	Vesicle-associated membrane protein-associated protein A OS	VAPA	1	1
