# Supplementary material for: Palmitoylation-driven PHF2 ubiquitination remodels lipid metabolism through the SREBP1c axis in hepatocellular carcinoma
Source: Nat Commun. 2023 Oct 12;14:6370. doi: 10.1038/s41467-023-42170-0 (PMC10570296; doi:10.1038/s41467-023-42170-0)
Supplement: Supplementary file 4 — Supplementary Data 2 [file 41467_2023_42170_MOESM4_ESM.xlsx]

## Sheet: Data2
Supplementary Data 2 The exact p-values of main and supplementary figures.
Figure	Comparison	p-value		Figure	Comparison	p-value
Fig. 1a	lane 1 vs 2	p < 0.001		Supplementary Fig. 2a	siCtrl vs siZDHHC1,2,3,4,5,6,7,8,9,11,12,14,15,17,18,19,22,23,24	p < 0.0001
					siCtrl vs siZDHHC13	0.003
Fig. 3d					siCtrl vs siZDHHC16, 20	0.002
SREBF1	lanes 1 vs 2,5,6	0.04			siCtrl vs siZDHHC21	0.007
	lane 1 vs 3	0.03
	lane 3 vs 4	0.001		Supplementary Fig. 2e
ACACA	lane 1 vs 2	0.01		HepG2 cells	ZDHHC23 vs ZDHHC1,2,13,14,15,16,19,24	p < 0.001
	lane 1 vs 3	0.04			ZDHHC23 vs ZDHHC3,12,17,21,22	p < 0.01
	lanes 1 vs 5 and 3 vs 4	0.02			ZDHHC23 vs ZDHHC4	0.01
FASN	lanes 1 vs 2,5	p < 0.01			ZDHHC23 vs ZDHHC5	0.04
	lanes 1 vs 3,6	0.01			ZDHHC23 vs ZDHHC20	0.02
	lane 3 vs 4	0.04		Hep3B cells	ZDHHC23 vs ZDHHC1,2,8,15,24	p < 0.001
SCD	lanes 1 vs 2 and 3 vs 4	0.008			ZDHHC23 vs ZDHHC13,14,16,19	p < 0.01
	lane 1 vs 3	0.001			ZDHHC23 vs ZDHHC4,5	0.02
	lane 1 vs 5	0.0007			ZDHHC23 vs ZDHHC6,17	0.04
	lane 1 vs 6	0.02			ZDHHC23 vs ZDHHC7	0.03
					ZDHHC23 vs ZDHHC18,20	0.01
Fig. 3e	All lanes	p < 0.0001
				Supplementary Fig. 3d	lanes 1 vs 2; 2 vs 3; 2 vs 4	p < 0.0001
Fig. 4b	All lanes	p < 0.01
				Supplementary Fig. 3f	siCtrl-PA at 2 h vs siCtrl+PA at 2 h	0.03
Fig. 4c					siCtrl-PA at 4 h vs siCtrl+PA at 4 h	0.01
SREBF1	lanes 1 vs 2,4,6	p < 0.001
	lane 1 vs 3	0.04		Supplementary Fig. 4e
	lane 1 vs 5	0.002		PHF2 in HCC cells	lanes 1 vs 3,4,5,6	p < 0.001
	lanes 2 vs 5 and 3 vs 6	p < 0.0001		SREBF1 in HepG2 cells	lanes 1 vs 2,4	0.04
ACACA	lane 1 vs 2	0.02			lane 1 vs 3	0.03
	lanes 1 vs 3,5,6	0.01			lanes 1 vs 5,6	0.02
	lane 1 vs 4	0.04		ACACA in HepG2 cells	lanes 1 vs 2,5,6	0.04
	lanes 2 vs 5 and 3 vs 6	p < 0.0001			lanes 1 vs 3,4	0.01
FASN	lanes 1 vs 2,3	p < 0.0001		FASN in HepG2 cells	lanes 1 vs 2,3,5	0.04
	lanes 1 vs 4,6	0.0004			lane 1 vs 4	0.03
	lane 1 vs 5	0.0002			lane 1 vs 6	0.02
	lanes 2 vs 5 and 3 vs 6	p < 0.0001		SCD in HepG2 cells	lanes 1 vs 2,4,5	0.03
SCD	lane 1 vs 2	0.0003			lanes 1 vs 3,6	0.01
	lane 1 vs 3	0.01		SREBF1 in Hep3B cells	lane 1 vs 2,4,5	p < 0.001
	lane 1 vs 4	0.02			lane 1 vs 3	0.04
	lane 1 vs 5	0.006			lane 1 vs 6	0.03
	lane 1 vs 6	0.04		ACACA in Hep3B cells	lanes 1 vs 2,3,4,5	0.02
	lanes 2 vs 5 and 3 vs 6	p < 0.001			lane 1 vs 6	0.03
PCNA	lanes 1 vs 2,3,4	p < 0.001		FASN in Hep3B cells	lanes 1 vs 2,3	p < 0.0001
	lane 1 vs 5	0.01			lanes 1 vs 4,5,6	p < 0.05
	lane 1 vs 6	0.002		SCD in Hep3B cells	lanes 1 vs 2,5,6	p < 0.001
	lanes 2 vs 5 and 3 vs 6	p < 0.0001			lane 1 vs 3	0.02
CCNA1	lanes 1 vs 2,3,6	p < 0.001			lane 1 vs 4	0.01
	lane 1 vs 4	0.03
	lane 1 vs 5	0.004		Supplementary Fig. 4f
	lanes 2 vs 5 and 3 vs 6	p < 0.0001		PHF2 in HCC cells	lanes 1 vs 3,4,5,6	p < 0.0001
CCND1	lanes 1 vs 2,4	0.01		SREBF1 in HepG2 cells	lane 1 vs 2	0.02
	lanes 1 vs 3,5,6	0.04			lane 1 vs 3	0.03
	lanes 2 vs 5 and 3 vs 6	p < 0.001			lane 3 vs 4	0.008
CCNE1	lanes 1 vs 2,3	p < 0.001			lane 1 vs 5	0.04
	lane 1 vs 4	0.002		ACACA in HepG2 cells	lane 1 vs 2	0.003
	lane 1 vs 5	0.02			lanes 1 vs 3,5	0.01
	lane 1 vs 6	0.03			lane 3 vs 4	0.02
	lanes 2 vs 5 and 3 vs 6	p < 0.001		FASN in HepG2 cells	lanes 1 vs 2,5	0.04
					lane 1 vs 3	0.02
Fig. 4f	lanes 1 vs 2,3	p < 0.01			lane 3 vs 4	0.02
	lane 1 vs 4	0.02		SCD in HepG2 cells	lane 1 vs 2	0.02
	lane 1 vs 5	0.04			lane 1 vs 3	0.0005
	lane 1 vs 6	0.03			lane 3 vs 4	0.001
	lanes 1 vs 2,3 and 2 vs 5 and 3 vs 6	p < 0.001			lane 1 vs 5	0.003
Fig. 4g	lanes 1 vs 2,3 and 2 vs 5 and 3 vs 6	p < 0.001		Supplementary Fig. 6d	lanes 1 vs 2,3,6	p < 0.01
					lane 1 vs 4	0.01
Fig. 5f					lane 1 vs 5	0.02
Serum	lanes 1 vs 2 and 3 vs 4	0.03
	lane 5 vs 6	0.002		Supplementary Fig. 6e
Tumor	lanes 1 vs 2,5,6 and 3 vs 4	0.04		HepG2 and Hep3B cells	lanes 1 vs 2,3	p < 0.01
	lane 1 vs 3	0.006			lane 3 vs 4	p < 0.001
Fig. 5h				Supplementary Fig. 6f
SREBF1	lane 1 vs 2	0.003		HepG2 cells	lanes 1 vs 2,3 and 4 vs 5,6	p < 0.01
	lanes 1 vs 3,5,6	0.04			lane 3 vs 4	p < 0.001
	lane 3 vs 4	0.01		Hep3B cells	lanes 1 vs 2,3 and 4 vs 5,6	p < 0.001
ACACA	lane 1 vs 2	0.007
	lanes 1 vs 3,5,6 and 3 vs 4	0.04		Supplementary Fig. 6g	all lanes	p < 0.0001
FASN	lanes 1 vs 2,5	0.002
	lane 1 vs 3	0.0004		Supplementary Fig. 6h
	lane 3 vs 4	0.04		SREBF1	lanes 1 vs 2,3	p < 0.01
SCD	lane 1 vs 2	0.03			lane 1 vs 4	0.02
	lanes 1 vs 3,5,6 and 3 vs 4	0.04			lanes 1 vs 5,6	0.03
PCNA	lanes 1 vs 2,3	0.01		ACACA	lanes 1 vs 2,3	p < 0.01
	lanes 1 vs 5,6	0.007			lanes 1 vs 4,5,6	0.03
	lane 3 vs 4	0.04		FASN	lanes 1 vs 2,3,4,5,6	p < 0.05
CCNA1	lanes 1 vs 2 and 3 vs 4	0.01		SCD	lanes 1 vs 2,3	p < 0.001
	lanes 1 vs 3,5,6	0.03			lanes 1 vs 4,5,6	p < 0.01
CCND1	lane 1 vs 2	0.01		PCNA	lanes 1 vs 2,3,4,5	p < 0.01
	lanes 1 vs 3,5,6	0.04			lane 1 vs 6	0.04
	lane 3 vs 4	0.003		CCNA1	lanes 1 vs 2,5,6	0.03
CCNE1	lane 1 vs 2	0.01			lanes 1 vs 3,4	p < 0.001
	lanes 1 vs 3,5,6	0.04		CCND1	lanes 1 vs 2,4	p < 0.001
	lane 3 vs 4	0.02			lane 1 vs 3	0.004
					lanes 1 vs 5,6	0.02
Fig. 6a				CCNE1	lanes 1 vs 2,3,4,5	p < 0.001
FASN(P1)_PHF2	lane 1 vs 2	0.03			lane 1 vs 6	0.04
	lanes 2 vs 3,4	0.01
FASN(P1)_H3K9me2	lane 1 vs 2	0.02		Supplementary Fig. 6i
FASN(P2)_PHF2	lanes 1 vs 2 and 2 vs 3	p < 0.0001		SREBF1 in HepG2 cells	lanes 1 vs 2,3 and 3 vs 4	p < 0.01
	lane 2 vs 4	0.007
FASN(P2)_H3K9me2	lane 1 vs 2,3,4	p < 0.0001
SCD(P1)_PHF2	lane 1 vs 2	0.008		ACACA, FASN, SCD1, and PCNA in HepG2 cells	lanes 1 vs 2,3 and 3 vs 4	p < 0.001
	lanes 2 vs 3,4	p < 0.0001		CCNA1 in HepG2 cells	lanes 1 vs 2 and 3 vs 4	0.01
SCD(P1)_H3K9me2	lane 1 vs 2	0.02			lane 1 vs 3	0.03
SCD(P2)_PHF2	lane 1 vs 2	0.008		CCND1 in HepG2 cells	lanes 1 vs 2 and 3 vs 4	p < 0.01
	lanes 2 vs 3,4	p < 0.0001			lane 1 vs 3	0.02
SCD(P2)_H3K9me2	lane 1 vs 2	0.003		CCNE1 in HepG2 cells	lane 1 vs 2	0.001
GAPDH_PHF2	lane 1 vs 2	0.004			lanes 1 vs 3 and 3 vs 4	0.02
GAPDH_H3K9me2	lane 1 vs 2	0.01		SREBF1 in Hep3B cells	lane 1 vs 2	0.04
					lanes 1 vs 3 and 3 vs 4	p < 0.01
Fig. 7a				ACACA in Hep3B cells	lanes 1 vs 2,3 and 3 vs 4	p < 0.001
SREBF1	lane 1 vs 2	0.03		FASN in Hep3B cells	lanes 1 vs 2 and 3 vs 4	0.01
	lane 1 vs 3	0.02			lane 1 vs 3	0.04
	lanes 1 vs 5,6	p < 0.0001		SCD in Hep3B cells	lanes 1 vs 2 and 3 vs 4	0.005
ACACA	lane 1 vs 2	0.001			lane 1 vs 3	0.01
	lane 1 vs 3	0.008		PCNA in Hep3B cells	lanes 1 vs 2,3 and 3 vs 4	p < 0.01
	lane 1 vs 5	0.02		CCNA1 in Hep3B cells	lane 1 vs 2	0.01
FASN	lane 1 vs 2	0.01			lanes 1 vs 2 and 3 vs 4	p < 0.01
	lane 1 vs 3	p < 0.0001		CCND1 in Hep3B cells	lane 1 vs 2	0.04
	lane 1 vs 5	0.001			lanes 1 vs 3 and 3 vs 4	0.01
SCD	lane 1 vs 2	0.006		CCNE1 in Hep3B cells	lane 1 vs 2	0.02
	lanes 1 vs 3,5	p < 0.001			1 vs 3 and 3 vs 4	p < 0.001
PCNA	lane 1 vs 2	0.0003
	lanes 1 vs 3,5	p < 0.0001		Supplementary Fig. 7c	lane 1 vs 2,3 and 2,3 vs 5,6	p < 0.001
CCNA1	lane 1 vs 2	0.001
	lanes 1 vs 3,5	p < 0.001		Supplementary Fig. 7d	lanes 1 vs 3 and 3 vs 4	p < 0.001
CCND1	lanes 1 vs 2,5	0.0001
	lane 1 vs 3	p < 0.0001		Supplementary Fig. 7f	lane 1 vs 2	0.002
CCNE1	lane 1 vs 2	0.0001			lanes 1 vs 3 and 2,3 vs 5,6	p < 0.001
	lane 1 vs 3	0.0006
	lane 1 vs 5	0.001		Supplementary Fig. 7g
				HepG2 cells	lane 1 vs 2	0.007
Fig. 7b	All lanes	p < 0.0001			lane 1 vs 3	0.01
				Hep3B cells	lanes 1 vs 2,3	p < 0.01
Fig. 7d
M+2	lane 1 vs 2	0.0003		Supplementary Fig. 7i	lane 1 vs 2	0.02
	lane 1 vs 3	0.004			lanes 1 vs 3 and 3 vs 4	p < 0.01
	lane 1 vs 4	0.005
	lane 1 vs 5	0.003		Supplementary Fig. 8c	lanes 1 vs 2,3,5 and 3 vs 4	p < 0.001
	lane 1 vs 6	0.009
M+4	lanes 1 vs 2,4	0.0002		Supplementary Fig. 9e
	lane 1 vs 3	0.001		PHF2 protein level	lanes 1 vs 2,3,4,5,6	p < 0.01
	lane 1 vs 5	0.003		SREBP1c protein level	lanes 1 vs 2,3,4	0.04
	lane 1 vs 6	0.002			lane 1 vs 5,6	0.02
M+6	lane 1 vs 2	0.0002
	lane 1 vs 3	0.001		Supplementary Fig. 9f
	lane 1 vs 4	0.004		PHF2	lanes 1 vs 3,4,5,6	p < 0.01
	lane 1 vs 5	0.0001		SREBF1	lanes 1 vs 2,3,6	p < 0.01
	lane 1 vs 6	p < 0.0001			lanes 1 vs 4,5	0.03
M+8	lane 1 vs 2	0.003		ACACA	lanes 1 vs 2,3,5,6	p < 0.01
	lane 1 vs 3	0.002			lane 1 vs 4	0.04
	lanes 1 vs 4,6	0.01		FASN	lanes 1 vs 2,3,4,5,6	p < 0.01
	lane 1 vs 5	0.02		SCD	lanes 1 vs 2,5,6	p < 0.001
M+10	lane 1 vs 2	0.004			lane 1 vs 3	0.002
	lanes 1 vs 3,4	0.02			lane 1 vs 4	0.02
Fig. 7e	lanes 1 vs 2,3	0.03		Supplementary Fig. 9g	lanes 1 vs 2,4,6	p < 0.0001
	lane 1 vs 5	0.004
				Supplementary Fig. 9h	lanes 1 vs 2,4,6	p < 0.001
				Supplementary Fig. 10a	F-mSREBP1c+Vector vs F-mSREBP1c+F/S-PHF2 at 60 min	0.01
					F-mSREBP1c+Vector vs F-mSREBP1c+F/S-PHF2 at 90 min	0.02
					F-mSREBP1c+Vector vs F-mSREBP1c+F/S-PHF2 at 120 min	0.002
					F-mSREBP1c+Vector at 30 vs 120 min	0.02
					F-mSREBP1c+F/S-PHF2 at 30 vs 120 min	0.0001
				Supplementary Fig. 11a
				SREBF1	lanes 1 vs 2,4	0.01
					lanes 1 vs 3,5,6	p < 0.0001
				ACACA	lanes 1 vs 2,3,4	p < 0.01
					lanes 1 vs 5,6	0.04
				FASN	lanes 1 vs 2,6	0.002
					lanes 1 vs 3,4,5	p < 0.01
				SCD	lane 1 vs 2	0.001
					lanes 1 vs 3,4,5	p < 0.001
					lane 1 vs 6	0.002
				PCNA	lanes 1 vs 2,4	0.005
					lanes 1 vs 3,5,6	p < 0.001
				CCNA1	lanes 1 vs 2,3	0.004
					lanes 1 vs 4,5,6	p < 0.001
				CCND1	lane 1 vs 2	0.008
					lane 1 vs 3	0.002
					lane 1 vs 4	0.004
					lane 1 vs 5	0.003
					lane 1 vs 6	0.001
				CCNE1	lanes 1 vs 2,3	p < 0.01
					lanes 1 vs 4,5,6	p < 0.005
				Supplementary Fig. 11b
				M+2	lane 1 vs 2	0.005
					lane 1 vs 3	0.03
					lanes 1 vs 5,6	0.04
				M+4	lanes 1 vs 2,4	p < 0.01
					lane 1 vs 3	0.04
				M+6	lanes 1 vs 2,4	p < 0.01
					lane 1 vs 3	0.01
				Supplementary Fig. 11c
				M+2	lanes 1 vs 2,3	p < 0.01
				M+4	lane 1 vs 2	0.0003
					lane 1 vs 3	0.002
					lane 1 vs 4	0.03
				M+6	lane 1 vs 2	0.003
					lane 1 vs 3	0.02
					lanes 1 vs 5,6	0.008
				M+8	lane 1 vs 2	p < 0.001
					lane 1 vs 3	0.001
					lanes 1 vs 5,6	0.01
				Supplementary Fig. 11d
				M+2	lane 1 vs 6	0.04
				M+4	lanes 1 vs 2,4	0.01
					lane 1 vs 3	0.04
				M+6	lanes 1 vs 5,6	0.04
				M+8	lanes 1 vs 2,3	p < 0.01
					lane 1 vs 4	0.02
				M+10	lane 1 vs 2	0.04
				Supplementary Fig. 11f	lane 1 vs 2	0.002
					lanes 1 vs 3,4,5	p < 0.001
					lane 1 vs 6	p < 0.0001
				Supplementary Fig. 12a	normal vs stage 1,2,3	p < 0.0001
					normal vs grade 1,2,3	p < 0.0001
					normal vs grade 4	0.02
				Supplementary Fig. 13a	siCtrl vs siPHF2	0.0004
					siCtrl vs siFBW7	0.001
					siCtrl vs siRNF20	0.003
				Supplementary Fig. 13b	siCtrl vs siPHF2	0.002
					siCtrl vs siFBW7, siRNF20	0.003
